# Supplementary material for: CEBPA-regulated lncRNAs, new players in the study of acute myeloid leukemia
Source: J Hematol Oncol. 2014 Sep 25;7:69. doi: 10.1186/s13045-014-0069-1 (PMC4177583; doi:10.1186/s13045-014-0069-1)
Supplement: Additional file 4: Table S2. — CEBPA-regulated mRNAs with significant differential expression (absolute fold change ≥ 2 and adjusted P value ≤ 0.05) identified in K562. (A) Up-regulated mRNAs. (B) Down-regulated mcRNAs. [file 13045_2014_69_MOESM4_ESM.zip]

Archive with 2 entries (2 files):
- 13045_2014_69_add1/13045_2014_69_add7.pdf
- 13045_2014_69_add1/13045_2014_69_add8.pdf
