# Supplementary material for: CEBPA-regulated lncRNAs, new players in the study of acute myeloid leukemia
Source: J Hematol Oncol. 2014 Sep 25;7:69. doi: 10.1186/s13045-014-0069-1 (PMC4177583; doi:10.1186/s13045-014-0069-1)
Supplement: Additional file 8: Table S4. — Intersection between CEBPB ChiP-seq data CEBPA upregulated lncRNAs. [file 13045_2014_69_MOESM8_ESM.txt]

chr start end strand promoter
STAMBP chr2 74056043 74094295 + 74056043
XLOC_005273 chr6 36084167 36091301 + 36084167
XLOC_005327 chr6 53493178 53496192 + 53493178
XLOC_013787 chr20 48657253 48658041 - 48658041
XLOC_011064 chr14 71759472 71788653 - 71788653
XLOC_000555 chr1 212731196 212734736 + 212731196
XLOC_000808 chr1 43820355 43824390 - 43824390
XLOC_012759 chr18 9894757 9896018 - 9896018
XLOC_009895 chr12 116716129 116716619 + 116716129
XLOC_004924 chr5 90597874 90610232 - 90610232
XLOC_000550 chr1 211849016 211863445 + 211849016
XLOC_010172 chr12 102089780 102091162 - 102091162
XLOC_009498 chr11 72514717 72524260 - 72524260
XLOC_013300 chr19 32880956 32896445 - 32896445
XLOC_011513 chr15 68126648 68131217 - 68131217
XLOC_004725 chr5 6686438 6710411 - 6710411
XLOC_002347 chr2 146326862 146345592 - 146345592
XLOC_011068 chr14 73925556 73932873 - 73932873
XLOC_006887 chr8 102165619 102166287 + 102165619
XLOC_012847 chr18 52558108 52565201 - 52565201
XLOC_001744 chr2 169957253 169957720 + 169957253
XLOC_001265 chr1 235087871 235105809 - 235105809
XLOC_013506 chr20 30940478 30945985 + 30940478
XLOC_000476 chr1 180100864 180103986 + 180100864
XLOC_005052 chr5 149855079 149865586 - 149865586
XLOC_005419 chr6 108582539 108583767 + 108582539
XLOC_005215 chr6 26724185 26752237 + 26724185
XLOC_010031 chr12 25537425 25539101 - 25539101
XLOC_009185 chr11 68039587 68052321 + 68039587
XLOC_004644 chr5 173205286 173220885 + 173205286
XLOC_001980 chr2 9344859 9346598 - 9346598
XLOC_004600 chr5 149083585 149101072 + 149083585
XLOC_010477 chr13 99229498 99231177 + 99229498
XLOC_005209 chr6 26331953 26340507 + 26331953
XLOC_006010 chr7 22871220 22874253 + 22871220
XLOC_011797 chr16 79709816 79841790 + 79709816
XLOC_001496 chr2 64501019 64550940 + 64501019
XLOC_012515 chr17 48358938 48365239 - 48365239
XLOC_005681 chr6 31447759 31462537 - 31462537
XLOC_011880 chr16 14096241 14109875 - 14109875
XLOC_010271 chr12 132302149 132303828 - 132303828
XLOC_011228 chr15 42265998 42273657 + 42265998
XLOC_008766 chr10 30842783 30843412 - 30843412
XLOC_008777 chr10 35386934 35415588 - 35415588
XLOC_008141 chrX 38639280 38659679 - 38659679
NUMB chr14 73741918 73925286 - 73925286
XLOC_005147 chr6 6659635 6707166 + 6659635
XLOC_005564 chr6 170584462 170588557 + 170584462
XLOC_002921 chr3 171185873 171187422 + 171185873
XLOC_006187 chr7 99517711 99519083 + 99517711
XLOC_013934 chr21 37952487 37953282 + 37952487
XLOC_010989 chr14 32669704 32671152 - 32671152
XLOC_004875 chr5 71957506 71986512 - 71986512
XLOC_008114 chrX 13268791 13269231 - 13269231
XLOC_005664 chr6 28756565 28757297 - 28757297
XLOC_011289 chr15 66143213 66152681 + 66143213
XLOC_008133 chrX 23791109 23801073 - 23801073
XLOC_012467 chr17 38276065 38278125 - 38278125
XLOC_006197 chr7 106065909 106151990 + 106065909
XLOC_009272 chr11 108370157 108372543 + 108370157
XLOC_000757 chr1 28567780 28573670 - 28573670
XLOC_000375 chr1 121138614 121204983 + 121138614
XLOC_003378 chr3 193551438 193555388 - 193555388
XLOC_003805 chr4 185193150 185195410 + 185193150
XLOC_005940 chr6 170124795 170126184 - 170126184
XLOC_011379 chr15 99570738 99574238 + 99570738
XLOC_010117 chr12 68825627 68845357 - 68845357
XLOC_006195 chr7 104581510 104602779 + 104581510
XLOC_003993 chr4 78075946 78077856 - 78077856
XLOC_010859 chr14 69446487 69448265 + 69446487
