# Supplementary material for: CEBPA-regulated lncRNAs, new players in the study of acute myeloid leukemia
Source: J Hematol Oncol. 2014 Sep 25;7:69. doi: 10.1186/s13045-014-0069-1 (PMC4177583; doi:10.1186/s13045-014-0069-1)
Supplement: Additional file 9: Table S5. — Intersection between CEBPD ChiP-seq data CEBPA upregulated lncRNAs. [file 13045_2014_69_MOESM9_ESM.txt]

chr start end strand promoter
PLIN2 chr9 19115759 19127604 - 19127604
XLOC_005273 chr6 36084167 36091301 + 36084167
XLOC_000527 chr1 202779996 202781186 + 202779996
XLOC_006980 chr8 2532111 2585957 - 2585957
XLOC_003125 chr3 52217814 52220853 - 52220853
XLOC_011064 chr14 71759472 71788653 - 71788653
XLOC_012759 chr18 9894757 9896018 - 9896018
XLOC_009895 chr12 116716129 116716619 + 116716129
XLOC_000550 chr1 211849016 211863445 + 211849016
XLOC_000371 chr1 120388521 120389383 + 120388521
XLOC_010172 chr12 102089780 102091162 - 102091162
XLOC_009498 chr11 72514717 72524260 - 72524260
XLOC_013300 chr19 32880956 32896445 - 32896445
XLOC_011513 chr15 68126648 68131217 - 68131217
XLOC_001868 chr2 220594832 220602464 + 220594832
XLOC_004725 chr5 6686438 6710411 - 6710411
XLOC_002347 chr2 146326862 146345592 - 146345592
XLOC_006887 chr8 102165619 102166287 + 102165619
XLOC_001744 chr2 169957253 169957720 + 169957253
XLOC_013942 chr21 40685704 40701743 + 40685704
XLOC_001265 chr1 235087871 235105809 - 235105809
XLOC_012338 chr17 79482373 79494802 + 79482373
XLOC_005052 chr5 149855079 149865586 - 149865586
XLOC_005419 chr6 108582539 108583767 + 108582539
XLOC_005215 chr6 26724185 26752237 + 26724185
XLOC_003734 chr4 152588376 152591654 + 152588376
XLOC_010031 chr12 25537425 25539101 - 25539101
XLOC_002283 chr2 114576628 114578362 - 114578362
XLOC_009185 chr11 68039587 68052321 + 68039587
XLOC_004644 chr5 173205286 173220885 + 173205286
XLOC_001980 chr2 9344859 9346598 - 9346598
XLOC_006844 chr8 74791943 74816962 + 74791943
XLOC_004600 chr5 149083585 149101072 + 149083585
XLOC_003513 chr4 38723386 38740755 + 38723386
XLOC_005209 chr6 26331953 26340507 + 26331953
XLOC_011797 chr16 79709816 79841790 + 79709816
XLOC_000462 chr1 171584011 171595732 + 171584011
XLOC_011670 chr16 22445951 22447406 + 22445951
XLOC_005681 chr6 31447759 31462537 - 31462537
XLOC_008395 chr10 13457202 13465133 + 13457202
XLOC_008766 chr10 30842783 30843412 - 30843412
XLOC_008777 chr10 35386934 35415588 - 35415588
XLOC_008141 chrX 38639280 38659679 - 38659679
XLOC_002921 chr3 171185873 171187422 + 171185873
XLOC_006187 chr7 99517711 99519083 + 99517711
XLOC_013934 chr21 37952487 37953282 + 37952487
XLOC_012537 chr17 57506496 57604193 - 57604193
XLOC_008133 chrX 23791109 23801073 - 23801073
XLOC_009272 chr11 108370157 108372543 + 108370157
XLOC_000757 chr1 28567780 28573670 - 28573670
XLOC_014364 chr22 36841097 36851999 - 36851999
XLOC_003378 chr3 193551438 193555388 - 193555388
XLOC_010117 chr12 68825627 68845357 - 68845357
XLOC_006195 chr7 104581510 104602779 + 104581510
XLOC_003993 chr4 78075946 78077856 - 78077856
XLOC_010859 chr14 69446487 69448265 + 69446487
