# Supplementary material for: CEBPA-regulated lncRNAs, new players in the study of acute myeloid leukemia
Source: J Hematol Oncol. 2014 Sep 25;7:69. doi: 10.1186/s13045-014-0069-1 (PMC4177583; doi:10.1186/s13045-014-0069-1)
Supplement: Additional file 10: Table S6. — Intersection between CEBPB ChiP-seq data CEBPA downregulated lncRNAs. [file 13045_2014_69_MOESM10_ESM.txt]

chr start end strand promoter
ZNF542 chr19 56879468 56891196 + 56879468
XLOC_002569 chr3 6532421 6625777 + 6532421
XLOC_005495 chr6 147180317 147184217 + 147180317
XLOC_006925 chr8 129082403 129113503 + 129082403
XLOC_004677 chr5 179084763 179095672 + 179084763
XLOC_005339 chr6 68750266 68819883 + 68750266
XLOC_011691 chr16 31519835 31520850 + 31519835
XLOC_004998 chr5 131514927 131516821 - 131516821
XLOC_009920 chr12 122510024 122514686 + 122510024
XLOC_011655 chr16 17107604 17119655 + 17107604
XLOC_001329 chr2 7213467 7215379 + 7213467
XLOC_007858 chr9 130872813 130880972 - 130880972
XLOC_012143 chr17 21123514 21133235 + 21123514
XLOC_013154 chr19 55728028 55732984 + 55728028
XLOC_006580 chr7 119344610 119547429 - 119547429
XLOC_001354 chr2 12246710 12271674 + 12246710
XLOC_000166 chr1 45282505 45283445 + 45282505
XLOC_009146 chr11 61264004 61274382 + 61264004
XLOC_000391 chr1 148852393 148853717 + 148852393
XLOC_014001 chr21 16049036 16126186 - 16126186
XLOC_006933 chr8 135732688 135736134 + 135732688
HNRNPH1 chr5 179041179 179050722 - 179050722
XLOC_006223 chr7 123175278 123175887 + 123175278
XLOC_000175 chr1 47644290 47645982 + 47644290
XLOC_000915 chr1 91248095 91317317 - 91317317
XLOC_003710 chr4 139694699 139722793 + 139694699
XLOC_000721 chr1 16123397 16126839 - 16126839
XLOC_011152 chr14 105532038 105540262 - 105540262
XLOC_003843 chr4 190802233 190806061 + 190802233
XLOC_008088 chrX 152864823 152869126 + 152864823
XLOC_011350 chr15 91382899 91396016 + 91382899
