# Supplementary material for: CEBPA-regulated lncRNAs, new players in the study of acute myeloid leukemia
Source: J Hematol Oncol. 2014 Sep 25;7:69. doi: 10.1186/s13045-014-0069-1 (PMC4177583; doi:10.1186/s13045-014-0069-1)
Supplement: Additional file 11: Table S7. — Intersection between CEBPD ChiP-seq data CEBPA downregulated lncRNAs. [file 13045_2014_69_MOESM11_ESM.txt]

chr start end strand promoter
EP400NL chr12 132568828 132610885 + 132568828
XLOC_005495 chr6 147180317 147184217 + 147180317
XLOC_014003 chr21 16133802 16135509 - 16135509
XLOC_011691 chr16 31519835 31520850 + 31519835
XLOC_006690 chr8 2584690 2662202 + 2584690
XLOC_004998 chr5 131514927 131516821 - 131516821
XLOC_011655 chr16 17107604 17119655 + 17107604
XLOC_007858 chr9 130872813 130880972 - 130880972
XLOC_011837 chr16 89883185 89894373 + 89883185
XLOC_013154 chr19 55728028 55732984 + 55728028
XLOC_006580 chr7 119344610 119547429 - 119547429
XLOC_001354 chr2 12246710 12271674 + 12246710
XLOC_000166 chr1 45282505 45283445 + 45282505
XLOC_009146 chr11 61264004 61274382 + 61264004
XLOC_014001 chr21 16049036 16126186 - 16126186
XLOC_006933 chr8 135732688 135736134 + 135732688
HNRNPH1 chr5 179041179 179050722 - 179050722
XLOC_006223 chr7 123175278 123175887 + 123175278
XLOC_000175 chr1 47644290 47645982 + 47644290
XLOC_000778 chr1 33183335 33190838 - 33190838
XLOC_003710 chr4 139694699 139722793 + 139694699
XLOC_000746 chr1 25579798 25594376 - 25594376
XLOC_000721 chr1 16123397 16126839 - 16126839
XLOC_003843 chr4 190802233 190806061 + 190802233
XLOC_011350 chr15 91382899 91396016 + 91382899
XLOC_014018 chr21 21629065 21631133 - 21631133
